# Supplementary material for: Survey dataset on mutualistic interactions among Euterpe edulis Mart. (Arecaceae) and floral and frugivorous visitors considering influence of neighborhood plant density and availability of resources
Source: Data Brief. 2018 Nov 16;21:2015–9. doi: 10.1016/j.dib.2018.11.066 (PMC6258885; doi:10.1016/j.dib.2018.11.066)
Supplement: Supplementary file 2 — Supplementary material [file mmc2.xlsx]

## Sheet: 1. interactions
FIP	Oxytrigona taitara	Euglossini	Trigona spinipes	Plebeia droryana	Apis mellifera	Diptera I	Diptera II	Polybia paulista	Hymenoptera I	Hymenoptera II	Hymenoptera III
FIP1	6	1	0	198	2	0	0	14	0	0	0
FIP2	12	0	0	9	4	2	2	11	1	0	1
FIP3	30	10	0	31	8	1	0	8	1	0	0
FIP4	85	30	2	67	0	0	0	15	0	0	0
FIP5	78	49	2	71	2	5	0	4	0	0	5
FIP6	0	0	11	30	0	4	0	1	1	10	1
FIP7	0	0	0	1	0	3	1	0	0	0	0
FIP8	80	0	3	1	5	1	0	1	7	0	0
FIP9	39	0	1	9	3	0	0	0	0	3	0
FIP10	0	2	3	6	2	0	0	11	0	0	0
FIP11	12	0	0	24	5	1	0	5	0	0	0

## Sheet: 2. interactionsXrachillae
FIP	Oxytrigona taitara	Euglossini	Trigona spinipes	Plebeia droryana	Apis mellifera	Diptera I	Diptera II	Polybia paulista	Hymenoptera I	Hymenoptera II	Hymenoptera III		nº rachillae/inflorescence
FIP1	672	112	0	22176	224	0	0	1568	0	0	0		112
FIP2	996	0	0	747	332	166	166	913	83	0	83		83
FIP3	3570	1190	0	3689	952	119	0	952	119	0	0		119
FIP4	8245	2910	194	6499	0	0	0	1455	0	0	0		97
FIP5	5772	3626	148	5254	148	370	0	296	0	0	370		74
FIP6	0	0	737	2010	0	268	0	67	67	670	67		67
FIP7	0	0	0	45	0	135	45	0	0	0	0		45
FIP8	8160	0	306	102	510	102	0	102	714	0	0		102
FIP9	4368	0	112	1008	336	0	0	0	0	336	0		112
FIP10	0	148	222	444	148	0	0	814	0	0	0		74
FIP11	1320	0	0	2640	550	110	0	550	0	0	0		110

## Sheet: 3. frequency
FIP	Oxytrigona taitara	Euglossini	Trigona spinipes	Plebeia droryana	Apis mellifera	Diptera I	Diptera II	Polybia paulista	Hymenoptera I	Hymenoptera II	Hymenoptera III		Hours of observation
FIP1	56.00	9.33	0.00	1848.00	18.67	0.00	0.00	130.67	0.00	0.00	0.00		12
FIP2	83.00	0.00	0.00	62.25	27.67	13.83	13.83	76.08	6.92	0.00	6.92		12
FIP3	297.50	99.17	0.00	307.42	79.33	9.92	0.00	79.33	9.92	0.00	0.00		12
FIP4	687.08	242.50	16.17	541.58	0.00	0.00	0.00	121.25	0.00	0.00	0.00		12
FIP5	481.00	302.17	12.33	437.83	12.33	30.83	0.00	24.67	0.00	0.00	30.83		12
FIP6	0.00	0.00	122.83	335.00	0.00	44.67	0.00	11.17	11.17	111.67	11.17		6
FIP7	0.00	0.00	0.00	3.75	0.00	11.25	3.75	0.00	0.00	0.00	0.00		12
FIP8	680.00	0.00	25.50	8.50	42.50	8.50	0.00	8.50	59.50	0.00	0.00		12
FIP9	364.00	0.00	9.33	84.00	28.00	0.00	0.00	0.00	0.00	28.00	0.00		12
FIP10	0.00	24.67	37.00	74.00	24.67	0.00	0.00	135.67	0.00	0.00	0.00		6
FIP11	110.00	0.00	0.00	220.00	45.83	9.17	0.00	45.83	0.00	0.00	0.00		12

## Sheet: 4. assembly composition
FIP	Oxytrigona taitara	Euglossini	Trigona spinipes	Plebeia droryana	Apis mellifera	Diptera I	Diptera II	Polybia paulista	Hymenoptera I	Hymenoptera II	Hymenoptera III
FIP1	1	1	0	1	1	0	0	1	0	0	0
FIP2	1	0	0	1	1	1	1	1	1	0	1
FIP3	1	1	0	1	1	1	0	1	1	0	0
FIP4	1	1	1	1	0	0	0	1	0	0	0
FIP5	1	1	1	1	1	1	0	1	0	0	1
FIP6	0	0	1	1	0	1	0	1	1	1	1
FIP7	0	0	0	1	0	1	1	0	0	0	0
FIP8	1	0	1	1	1	1	0	1	1	0	0
FIP9	1	0	1	1	1	0	0	0	0	1	0
FIP10	0	1	1	1	1	0	0	1	0	0	0
FIP11	1	0	0	1	1	1	0	1	0	0	0

## Sheet: 5.conspecific aggregation (CAp)
FIP	CAp (m)
FIP1	7.67
FIP2	0.00
FIP3	9.33
FIP4	7.77
FIP5	7.17
FIP6	6.7
FIP7	18.63
FIP8	8.87
FIP9	4.5
FIP10	12.47
FIP11	10.37

## Sheet: 6. basal area (BAp)
FIP	BAp (m)
FIP1	0.0
FIP2	0.5
FIP3	0.0
FIP4	0.0
FIP5	0.21
FIP6	0.02
FIP7	0.3
FIP8	0.23
FIP9	0.02
FIP10	0.18
FIP11	0.08

## Sheet: 7. number of rachillae (NR)
FIP	NR
FIP1	112
FIP2	83
FIP3	119
FIP4	97
FIP5	74
FIP6	67
FIP7	45
FIP8	102
FIP9	112
FIP10	74
FIP11	110

## Sheet: 8. flowers in anthesis (FA)
FIP	3 nearest neighbors of FIP
	1	2	3		FIP	FA
FIP1	1	1	1		FIP1	3
FIP2	0	0	0		FIP2	0
FIP3	1	1	1		FIP3	3
FIP4	1	1	0		FIP4	2
FIP5	1	1	1		FIP5	3
FIP6	0	1	0		FIP6	1
FIP7	1	0	0		FIP7	1
FIP8	0	0	1		FIP8	1
FIP9	0	1	1		FIP9	2
FIP10	1	1	1		FIP10	3
FIP11	0	0	1		FIP11	1
