# Supplementary material for: Survey dataset on mutualistic interactions among Euterpe edulis Mart. (Arecaceae) and floral and frugivorous visitors considering influence of neighborhood plant density and availability of resources
Source: Data Brief. 2018 Nov 16;21:2015–9. doi: 10.1016/j.dib.2018.11.066 (PMC6258885; doi:10.1016/j.dib.2018.11.066)
Supplement: Supplementary file 3 — Supplementary material [file mmc3.xlsx]

## Sheet: 1. interactions
FID	Turdus flavipes	Turdus sp.	Ramphastos vitellinus ariel	Turdus albicollis
FID1	3	1	0	0
FID2	0	1	0	0
FID3	1	5	0	0
FID4	0	0	0	0
FID5	3	4	0	0
FID6	0	0	0	0
FID7	2	2	1	0
FID8	0	0	0	0
FID9	23	0	1	1
FID10	0	0	0	0
FID11	0	0	0	0

## Sheet: 2. interactionsXfruits
FID	Turdus flavipes	Turdus sp.	Ramphastos vitellinus ariel	Turdus albicollis		Fruits/infrutescence
FID1	1233	411	0	0		411
FID2	0	1190	0	0		1190
FID3	653	3265	0	0		653
FID4	0	0	0	0		1765
FID5	2565	3420	0	0		855
FID6	0	0	0	0		756
FID7	1080	1080	540	0		540
FID8	0	0	0	0		378
FID9	16238	0	706	706		706
FID10	0	0	0	0		1233
FID11	0	0	0	0		955

## Sheet: 3. frequency
FID	Turdus flavipes	Turdus sp.	Ramphastos vitellinus ariel	Turdus albicollis		Hours of observation
FID1	154.12	51.37	0.00	0.00		8.0
FID2	0.00	148.75	0.00	0.00		8.0
FID3	81.62	408.12	0.00	0.00		8.0
FID4	0.00	0.00	0.00	0.00		6.5
FID5	320.62	427.5	0.00	0.00		8.0
FID6	0.00	0.00	0.00	0.00		4.0
FID7	135	135	67.5	0.00		8.0
FID8	0.00	0.00	0.00	0.00		8.0
FID9	2952.36	0.00	128.36	128.36		5.5
FID10	0.00	0.00	0.00	0.00		4.0
FID11	0.00	0.00	0.00	0.00		7.0

## Sheet: 4. assembly composition
FID	Turdus flavipes	Turdus sp.	Ramphastos vitellinus ariel	Turdus albicollis
FID1	1	1	0	0
FID2	0	1	0	0
FID3	1	1	0	0
FID4	0	0	0	0
FID5	1	1	0	0
FID6	0	0	0	0
FID7	1	1	1	0
FID8	0	0	0	0
FID9	1	0	1	1
FID10	0	0	0	0
FID11	0	0	0	0

## Sheet: 5.conspecific aggregation (CAd)
FID	CAd (m)
FID1	7.2
FID2	4.6
FID3	8.3
FID4	12.5
FID5	23.5
FID6	24
FID7	2
FID8	5.3
FID9	3.7
FID10	6
FID11	6.6

## Sheet: 6. basal area (BAd)
FID	BAd (m)
FID1	0.3
FID2	0.1
FID3	0.05
FID4	0.15
FID5	0.002
FID6	0.0
FID7	0.1
FID8	0.2
FID9	0.0
FID10	0.2
FID11	15.2

## Sheet: 7. number of fruits (NF)
FID	NF
FID1	411
FID2	1190
FID3	653
FID4	1765
FID5	855
FID6	756
FID7	540
FID8	378
FID9	706
FID10	1233
FID11	955

## Sheet: 8. ripe fruits (RF)
FID	3 nearest neighbors of FID
	1	2	3		FID	RF
FID1	0	0	0		FID1	0
FID2	0	0	0		FID2	0
FID3	1	0	0		FID3	1
FID4	0	0	0		FID4	0
FID5	0	0	0		FID5	0
FID6	0	0	0		FID6	0
FID7	0	0	1		FID7	1
FID8	0	1	1		FID8	2
FID9	0	0	0		FID9	0
FID10	0	0	1		FID10	1
FID11	0	0	1		FID11	1
